# Supplementary material for: A Combined Phytochemistry and Network Pharmacology Approach to Reveal Potential Anti-NSCLC Effective Substances and Mechanisms in Marsdenia tenacissima (Roxb.) Moon (Stem)
Source: Front Pharmacol. 2021 Apr 29;12:518406. doi: 10.3389/fphar.2021.518406 (PMC8117745; doi:10.3389/fphar.2021.518406)
Supplement: Supplementary file 1 [file datasheet1.zip]

Archive with 14 entries (12 files):
- Data Sheet/
- Data Sheet/Supplementary Material/
- Data Sheet/Supplementary Material/Figure S1.doc
- Data Sheet/Supplementary Material/Figure S1.pdf
- Data Sheet/Supplementary Material/Figure S2.doc
- Data Sheet/Supplementary Material/Figure S2.pdf
- Data Sheet/Supplementary Material/File S1.doc
- Data Sheet/Supplementary Material/File S1.pdf
- Data Sheet/Supplementary Material/Table S1.doc
- Data Sheet/Supplementary Material/Table S1.pdf
- Data Sheet/Supplementary Material/Table S2.doc
- Data Sheet/Supplementary Material/Table S2.pdf
- Data Sheet/Supplementary Material/Table S3.doc
- Data Sheet/Supplementary Material/Table S3.pdf
